# Supplementary material for: Restriction of Glycolysis Increases Serial Killing Capacity of Natural Killer Cells
Source: Int J Mol Sci. 2024 Mar 2;25(5):2917. doi: 10.3390/ijms25052917 (PMC10932276; doi:10.3390/ijms25052917)
Supplement: Supplementary file 1 [file ijms-25-02917-s001.zip]

Archive with 1 entries (1 files):
- ijms-2885306-supplementary.pdf
